# Supplementary material for: Discovery of Potent PDE4 Inhibitors with 3(2H)-Pyridazinone Scaffold: Synthesis, In Silico Studies and In Vitro/Vivo Evaluation
Source: Molecules. 2026 Feb 17;31(4):699. doi: 10.3390/molecules31040699 (PMC12943719; doi:10.3390/molecules31040699)
Supplement: Supplementary file 1 [file molecules-31-00699-s001.zip]

Archive with 1 entries (1 files):
- molecules-4074279-supplementary.pdf
